# Supplementary material for: Food Is Reservoir of MDR Salmonella: Prevalence of ESBLs Profiles and Resistance Genes in Strains Isolated from Food
Source: Microorganisms. 2022 Apr 6;10(4):780. doi: 10.3390/microorganisms10040780 (PMC9026803; doi:10.3390/microorganisms10040780)
Supplement: Supplementary file 1 [file microorganisms-10-00780-s001.zip]

Archive with 1 entries (1 files):
- microorganisms-1670452-supplementary.pdf
